# Supplementary material for: Novel polymorphism at ARHGAP24 gene and its association with growth traits in Hu sheep
Source: Anim Biotechnol. 2025 Jun 11;36(1):2513958. doi: 10.1080/10495398.2025.2513958 (PMC12674321; doi:10.1080/10495398.2025.2513958)
Supplement: Sanger sequencing results.zip [file LABT_A_2513958_SM5811.zip]

Archive with 1,689 entries (1,688 files):
- Sanger sequencing results/
- Sanger sequencing results/a2408110009-2450_ARHGAP24-2F.ab1
- Sanger sequencing results/a2408110009-2450_ARHGAP24-2F.seq
- Sanger sequencing results/a2408110009-2450_ARHGAP24-2R.ab1
- Sanger sequencing results/a2408110009-2450_ARHGAP24-2R.seq
- Sanger sequencing results/a2408110010-2452_ARHGAP24-2F.ab1
- Sanger sequencing results/a2408110010-2452_ARHGAP24-2F.seq
- Sanger sequencing results/a2408110010-2452_ARHGAP24-2R.ab1
- Sanger sequencing results/a2408110010-2452_ARHGAP24-2R.seq
- Sanger sequencing results/a2408110011-2453_ARHGAP24-2F.ab1
- Sanger sequencing results/a2408110011-2453_ARHGAP24-2F.seq
- Sanger sequencing results/a2408110011-2453_ARHGAP24-2R.ab1
- Sanger sequencing results/a2408110011-2453_ARHGAP24-2R.seq
- Sanger sequencing results/a2408110012-2454_ARHGAP24-2F.ab1
- Sanger sequencing results/a2408110012-2454_ARHGAP24-2F.seq
- Sanger sequencing results/a2408110012-2454_ARHGAP24-2R.ab1
- Sanger sequencing results/a2408110012-2454_ARHGAP24-2R.seq
- Sanger sequencing results/a2408110013-2456_ARHGAP24-2F.ab1
- Sanger sequencing results/a2408110013-2456_ARHGAP24-2F.seq
- Sanger sequencing results/a2408110013-2456_ARHGAP24-2R.ab1
- Sanger sequencing results/a2408110013-2456_ARHGAP24-2R.seq
- Sanger sequencing results/a2408110014-2457_ARHGAP24-2F.ab1
- Sanger sequencing results/a2408110014-2457_ARHGAP24-2F.seq
- Sanger sequencing results/a2408110014-2457_ARHGAP24-2R.ab1
- Sanger sequencing results/a2408110014-2457_ARHGAP24-2R.seq
- Sanger sequencing results/a2408110015-2459_ARHGAP24-2F.ab1
- Sanger sequencing results/a2408110015-2459_ARHGAP24-2F.seq
- Sanger sequencing results/a2408110015-2459_ARHGAP24-2R.ab1
- Sanger sequencing results/a2408110015-2459_ARHGAP24-2R.seq
- Sanger sequencing results/a2408110016-2462_ARHGAP24-2F.ab1
- Sanger sequencing results/a2408110016-2462_ARHGAP24-2F.seq
- Sanger sequencing results/a2408110016-2462_ARHGAP24-2R.ab1
- Sanger sequencing results/a2408110016-2462_ARHGAP24-2R.seq
- Sanger sequencing results/a2408110017-2464_ARHGAP24-2F.ab1
- Sanger sequencing results/a2408110017-2464_ARHGAP24-2F.seq
- Sanger sequencing results/a2408110017-2464_ARHGAP24-2R.ab1
- Sanger sequencing results/a2408110017-2464_ARHGAP24-2R.seq
- Sanger sequencing results/a2408110018-2469_ARHGAP24-2F.ab1
- Sanger sequencing results/a2408110018-2469_ARHGAP24-2F.seq
- Sanger sequencing results/a2408110018-2469_ARHGAP24-2R.ab1
- Sanger sequencing results/a2408110018-2469_ARHGAP24-2R.seq
- Sanger sequencing results/a2408110019-2470_ARHGAP24-2F.ab1
- Sanger sequencing results/a2408110019-2470_ARHGAP24-2F.seq
- Sanger sequencing results/a2408110019-2470_ARHGAP24-2R.ab1
- Sanger sequencing results/a2408110019-2470_ARHGAP24-2R.seq
- Sanger sequencing results/a2408110020-2473_ARHGAP24-2F.ab1
- Sanger sequencing results/a2408110020-2473_ARHGAP24-2F.seq
- Sanger sequencing results/a2408110020-2473_ARHGAP24-2R.ab1
- Sanger sequencing results/a2408110020-2473_ARHGAP24-2R.seq
- Sanger sequencing results/a2408110021-2474_ARHGAP24-2F.ab1
- Sanger sequencing results/a2408110021-2474_ARHGAP24-2F.seq
- Sanger sequencing results/a2408110021-2474_ARHGAP24-2R.ab1
- Sanger sequencing results/a2408110021-2474_ARHGAP24-2R.seq
- Sanger sequencing results/a2408110022-2477_ARHGAP24-2F.ab1
- Sanger sequencing results/a2408110022-2477_ARHGAP24-2F.seq
- Sanger sequencing results/a2408110022-2477_ARHGAP24-2R.ab1
- Sanger sequencing results/a2408110022-2477_ARHGAP24-2R.seq
- Sanger sequencing results/a2408110023-2479_ARHGAP24-2F.ab1
- Sanger sequencing results/a2408110023-2479_ARHGAP24-2F.seq
- Sanger sequencing results/a2408110023-2479_ARHGAP24-2R.ab1
- Sanger sequencing results/a2408110023-2479_ARHGAP24-2R.seq
- Sanger sequencing results/a2408110024-2480_ARHGAP24-2F.ab1
- Sanger sequencing results/a2408110024-2480_ARHGAP24-2F.seq
- Sanger sequencing results/a2408110024-2480_ARHGAP24-2R.ab1
- Sanger sequencing results/a2408110024-2480_ARHGAP24-2R.seq
- Sanger sequencing results/a2408110025-2483_ARHGAP24-2F.ab1
- Sanger sequencing results/a2408110025-2483_ARHGAP24-2F.seq
- Sanger sequencing results/a2408110025-2483_ARHGAP24-2R.ab1
- Sanger sequencing results/a2408110025-2483_ARHGAP24-2R.seq
- Sanger sequencing results/a2408110026-2485_ARHGAP24-2F.ab1
- Sanger sequencing results/a2408110026-2485_ARHGAP24-2F.seq
- Sanger sequencing results/a2408110026-2485_ARHGAP24-2R.ab1
- Sanger sequencing results/a2408110026-2485_ARHGAP24-2R.seq
- Sanger sequencing results/a2408110027-2488_ARHGAP24-2F.ab1
- Sanger sequencing results/a2408110027-2488_ARHGAP24-2F.seq
- Sanger sequencing results/a2408110027-2488_ARHGAP24-2R.ab1
- Sanger sequencing results/a2408110027-2488_ARHGAP24-2R.seq
- Sanger sequencing results/a2408110028-2490_ARHGAP24-2F.ab1
- Sanger sequencing results/a2408110028-2490_ARHGAP24-2F.seq
- Sanger sequencing results/a2408110028-2490_ARHGAP24-2R.ab1
- Sanger sequencing results/a2408110028-2490_ARHGAP24-2R.seq
- Sanger sequencing results/a2408110029-2494_ARHGAP24-2F.ab1
- Sanger sequencing results/a2408110029-2494_ARHGAP24-2F.seq
- Sanger sequencing results/a2408110029-2494_ARHGAP24-2R.ab1
- Sanger sequencing results/a2408110029-2494_ARHGAP24-2R.seq
- Sanger sequencing results/a2408110030-2497_ARHGAP24-2F.ab1
- Sanger sequencing results/a2408110030-2497_ARHGAP24-2F.seq
- Sanger sequencing results/a2408110030-2497_ARHGAP24-2R.ab1
- Sanger sequencing results/a2408110030-2497_ARHGAP24-2R.seq
- Sanger sequencing results/a2408110031-2500_ARHGAP24-2F.ab1
- Sanger sequencing results/a2408110031-2500_ARHGAP24-2F.seq
- Sanger sequencing results/a2408110031-2500_ARHGAP24-2R.ab1
- Sanger sequencing results/a2408110031-2500_ARHGAP24-2R.seq
- Sanger sequencing results/a2408110032-2504_ARHGAP24-2F.ab1
- Sanger sequencing results/a2408110032-2504_ARHGAP24-2F.seq
- Sanger sequencing results/a2408110032-2504_ARHGAP24-2R.ab1
- Sanger sequencing results/a2408110032-2504_ARHGAP24-2R.seq
- Sanger sequencing results/a2408110033-2508_ARHGAP24-2F.ab1
- Sanger sequencing results/a2408110033-2508_ARHGAP24-2F.seq
- Sanger sequencing results/a2408110033-2508_ARHGAP24-2R.ab1
- Sanger sequencing results/a2408110033-2508_ARHGAP24-2R.seq
- Sanger sequencing results/a2408110034-2510_ARHGAP24-2F.ab1
- Sanger sequencing results/a2408110034-2510_ARHGAP24-2F.seq
- Sanger sequencing results/a2408110034-2510_ARHGAP24-2R.ab1
- Sanger sequencing results/a2408110034-2510_ARHGAP24-2R.seq
- Sanger sequencing results/a2408110035-2511_ARHGAP24-2F.ab1
- Sanger sequencing results/a2408110035-2511_ARHGAP24-2F.seq
- Sanger sequencing results/a2408110035-2511_ARHGAP24-2R.ab1
- Sanger sequencing results/a2408110035-2511_ARHGAP24-2R.seq
- Sanger sequencing results/a2408110036-2512_ARHGAP24-2F.ab1
- Sanger sequencing results/a2408110036-2512_ARHGAP24-2F.seq
- Sanger sequencing results/a2408110036-2512_ARHGAP24-2R.ab1
- Sanger sequencing results/a2408110036-2512_ARHGAP24-2R.seq
- Sanger sequencing results/a2408110037-2516_ARHGAP24-2F.ab1
- Sanger sequencing results/a2408110037-2516_ARHGAP24-2F.seq
- Sanger sequencing results/a2408110037-2516_ARHGAP24-2R.ab1
- Sanger sequencing results/a2408110037-2516_ARHGAP24-2R.seq
- Sanger sequencing results/a2408110038-2517_ARHGAP24-2F.ab1
- Sanger sequencing results/a2408110038-2517_ARHGAP24-2F.seq
- Sanger sequencing results/a2408110038-2517_ARHGAP24-2R.ab1
- Sanger sequencing results/a2408110038-2517_ARHGAP24-2R.seq
- Sanger sequencing results/a2408110039-2519_ARHGAP24-2F.ab1
- Sanger sequencing results/a2408110039-2519_ARHGAP24-2F.seq
- Sanger sequencing results/a2408110039-2519_ARHGAP24-2R.ab1
- Sanger sequencing results/a2408110039-2519_ARHGAP24-2R.seq
- Sanger sequencing results/a2408110040-2520_ARHGAP24-2F.ab1
- Sanger sequencing results/a2408110040-2520_ARHGAP24-2F.seq
- Sanger sequencing results/a2408110040-2520_ARHGAP24-2R.ab1
- Sanger sequencing results/a2408110040-2520_ARHGAP24-2R.seq
- Sanger sequencing results/a2408110041-2524_ARHGAP24-2F.ab1
- Sanger sequencing results/a2408110041-2524_ARHGAP24-2F.seq
- Sanger sequencing results/a2408110041-2524_ARHGAP24-2R.ab1
- Sanger sequencing results/a2408110041-2524_ARHGAP24-2R.seq
- Sanger sequencing results/a2408110042-2530_ARHGAP24-2F.ab1
- Sanger sequencing results/a2408110042-2530_ARHGAP24-2F.seq
- Sanger sequencing results/a2408110042-2530_ARHGAP24-2R.ab1
- Sanger sequencing results/a2408110042-2530_ARHGAP24-2R.seq
- Sanger sequencing results/a2408110043-2532_ARHGAP24-2F.ab1
- Sanger sequencing results/a2408110043-2532_ARHGAP24-2F.seq
- Sanger sequencing results/a2408110043-2532_ARHGAP24-2R.ab1
- Sanger sequencing results/a2408110043-2532_ARHGAP24-2R.seq
- Sanger sequencing results/a2408110044-2533_ARHGAP24-2F.ab1
- Sanger sequencing results/a2408110044-2533_ARHGAP24-2F.seq
- Sanger sequencing results/a2408110044-2533_ARHGAP24-2R.ab1
- Sanger sequencing results/a2408110044-2533_ARHGAP24-2R.seq
- Sanger sequencing results/a2408110045-2534_ARHGAP24-2F.ab1
- Sanger sequencing results/a2408110045-2534_ARHGAP24-2F.seq
- Sanger sequencing results/a2408110045-2534_ARHGAP24-2R.ab1
- Sanger sequencing results/a2408110045-2534_ARHGAP24-2R.seq
- Sanger sequencing results/a2408110046-2535_ARHGAP24-2F.ab1
- Sanger sequencing results/a2408110046-2535_ARHGAP24-2F.seq
- Sanger sequencing results/a2408110046-2535_ARHGAP24-2R.ab1
- Sanger sequencing results/a2408110046-2535_ARHGAP24-2R.seq
- Sanger sequencing results/a2408110047-2536_ARHGAP24-2F.ab1
- Sanger sequencing results/a2408110047-2536_ARHGAP24-2F.seq
- Sanger sequencing results/a2408110047-2536_ARHGAP24-2R.ab1
- Sanger sequencing results/a2408110047-2536_ARHGAP24-2R.seq
- Sanger sequencing results/a2408110048-2537_ARHGAP24-2F.ab1
- Sanger sequencing results/a2408110048-2537_ARHGAP24-2F.seq
- Sanger sequencing results/a2408110048-2537_ARHGAP24-2R.ab1
- Sanger sequencing results/a2408110048-2537_ARHGAP24-2R.seq
- Sanger sequencing results/a2408110049-2538_ARHGAP24-2F.ab1
- Sanger sequencing results/a2408110049-2538_ARHGAP24-2F.seq
- Sanger sequencing results/a2408110049-2538_ARHGAP24-2R.ab1
- Sanger sequencing results/a2408110049-2538_ARHGAP24-2R.seq
- Sanger sequencing results/a2408110050-2540_ARHGAP24-2F.ab1
- Sanger sequencing results/a2408110050-2540_ARHGAP24-2F.seq
- Sanger sequencing results/a2408110050-2540_ARHGAP24-2R.ab1
- Sanger sequencing results/a2408110050-2540_ARHGAP24-2R.seq
- Sanger sequencing results/a2408110051-2545_ARHGAP24-2F.ab1
- Sanger sequencing results/a2408110051-2545_ARHGAP24-2F.seq
- Sanger sequencing results/a2408110051-2545_ARHGAP24-2R.ab1
- Sanger sequencing results/a2408110051-2545_ARHGAP24-2R.seq
- Sanger sequencing results/a2408110052-2547_ARHGAP24-2F.ab1
- Sanger sequencing results/a2408110052-2547_ARHGAP24-2F.seq
- Sanger sequencing results/a2408110052-2547_ARHGAP24-2R.ab1
- Sanger sequencing results/a2408110052-2547_ARHGAP24-2R.seq
- Sanger sequencing results/a2408110053-2550_ARHGAP24-2F.ab1
- Sanger sequencing results/a2408110053-2550_ARHGAP24-2F.seq
- Sanger sequencing results/a2408110053-2550_ARHGAP24-2R.ab1
- Sanger sequencing results/a2408110053-2550_ARHGAP24-2R.seq
- Sanger sequencing results/a2408110054-2552_ARHGAP24-2F.ab1
- Sanger sequencing results/a2408110054-2552_ARHGAP24-2F.seq
- Sanger sequencing results/a2408110054-2552_ARHGAP24-2R.ab1
- Sanger sequencing results/a2408110054-2552_ARHGAP24-2R.seq
- Sanger sequencing results/a2408110055-2554_ARHGAP24-2F.ab1
- Sanger sequencing results/a2408110055-2554_ARHGAP24-2F.seq
- Sanger sequencing results/a2408110055-2554_ARHGAP24-2R.ab1
- Sanger sequencing results/a2408110055-2554_ARHGAP24-2R.seq
- Sanger sequencing results/a2408110056-2555_ARHGAP24-2F.ab1
- Sanger sequencing results/a2408110056-2555_ARHGAP24-2F.seq
- Sanger sequencing results/a2408110056-2555_ARHGAP24-2R.ab1
- Sanger sequencing results/a2408110056-2555_ARHGAP24-2R.seq
- Sanger sequencing results/a2408110057-2560_ARHGAP24-2F.ab1
- Sanger sequencing results/a2408110057-2560_ARHGAP24-2F.seq
- Sanger sequencing results/a2408110057-2560_ARHGAP24-2R.ab1
- Sanger sequencing results/a2408110057-2560_ARHGAP24-2R.seq
- Sanger sequencing results/a2408110058-2561_ARHGAP24-2F.ab1
- Sanger sequencing results/a2408110058-2561_ARHGAP24-2F.seq
- Sanger sequencing results/a2408110058-2561_ARHGAP24-2R.ab1
- Sanger sequencing results/a2408110058-2561_ARHGAP24-2R.seq
- Sanger sequencing results/a2408110059-2566_ARHGAP24-2F.ab1
- Sanger sequencing results/a2408110059-2566_ARHGAP24-2F.seq
- Sanger sequencing results/a2408110059-2566_ARHGAP24-2R.ab1
- Sanger sequencing results/a2408110059-2566_ARHGAP24-2R.seq
- Sanger sequencing results/a2408110060-2567_ARHGAP24-2F.ab1
- Sanger sequencing results/a2408110060-2567_ARHGAP24-2F.seq
- Sanger sequencing results/a2408110060-2567_ARHGAP24-2R.ab1
- Sanger sequencing results/a2408110060-2567_ARHGAP24-2R.seq
- Sanger sequencing results/a2408110061-2568_ARHGAP24-2F.ab1
- Sanger sequencing results/a2408110061-2568_ARHGAP24-2F.seq
- Sanger sequencing results/a2408110061-2568_ARHGAP24-2R.ab1
- Sanger sequencing results/a2408110061-2568_ARHGAP24-2R.seq
- Sanger sequencing results/a2408110062-2569_ARHGAP24-2F.ab1
- Sanger sequencing results/a2408110062-2569_ARHGAP24-2F.seq
- Sanger sequencing results/a2408110062-2569_ARHGAP24-2R.ab1
- Sanger sequencing results/a2408110062-2569_ARHGAP24-2R.seq
- Sanger sequencing results/a2408110063-2570_ARHGAP24-2F.ab1
- Sanger sequencing results/a2408110063-2570_ARHGAP24-2F.seq
- Sanger sequencing results/a2408110063-2570_ARHGAP24-2R.ab1
- Sanger sequencing results/a2408110063-2570_ARHGAP24-2R.seq
- Sanger sequencing results/a2408110064-2573_ARHGAP24-2F.ab1
- Sanger sequencing results/a2408110064-2573_ARHGAP24-2F.seq
- Sanger sequencing results/a2408110064-2573_ARHGAP24-2R.ab1
- Sanger sequencing results/a2408110064-2573_ARHGAP24-2R.seq
- Sanger sequencing results/a2408110065-2585_ARHGAP24-2F.ab1
- Sanger sequencing results/a2408110065-2585_ARHGAP24-2F.seq
- Sanger sequencing results/a2408110065-2585_ARHGAP24-2R.ab1
- Sanger sequencing results/a2408110065-2585_ARHGAP24-2R.seq
- Sanger sequencing results/a2408110066-2588_ARHGAP24-2F.ab1
- Sanger sequencing results/a2408110066-2588_ARHGAP24-2F.seq
- Sanger sequencing results/a2408110066-2588_ARHGAP24-2R.ab1
- Sanger sequencing results/a2408110066-2588_ARHGAP24-2R.seq
- Sanger sequencing results/a2408110067-2591_ARHGAP24-2F.ab1
- Sanger sequencing results/a2408110067-2591_ARHGAP24-2F.seq
- Sanger sequencing results/a2408110067-2591_ARHGAP24-2R.ab1
- Sanger sequencing results/a2408110067-2591_ARHGAP24-2R.seq
- Sanger sequencing results/a2408110068-2598_ARHGAP24-2F.ab1
- Sanger sequencing results/a2408110068-2598_ARHGAP24-2F.seq
- Sanger sequencing results/a2408110068-2598_ARHGAP24-2R.ab1
- Sanger sequencing results/a2408110068-2598_ARHGAP24-2R.seq
- Sanger sequencing results/a2408110069-2605_ARHGAP24-2F.ab1
- Sanger sequencing results/a2408110069-2605_ARHGAP24-2F.seq
- Sanger sequencing results/a2408110069-2605_ARHGAP24-2R.ab1
- Sanger sequencing results/a2408110069-2605_ARHGAP24-2R.seq
- Sanger sequencing results/a2408110070-2607_ARHGAP24-2F.ab1
- Sanger sequencing results/a2408110070-2607_ARHGAP24-2F.seq
- Sanger sequencing results/a2408110070-2607_ARHGAP24-2R.ab1
- Sanger sequencing results/a2408110070-2607_ARHGAP24-2R.seq
- Sanger sequencing results/a2408110071-2608_ARHGAP24-2F.ab1
- Sanger sequencing results/a2408110071-2608_ARHGAP24-2F.seq
- Sanger sequencing results/a2408110071-2608_ARHGAP24-2R.ab1
- Sanger sequencing results/a2408110071-2608_ARHGAP24-2R.seq
- Sanger sequencing results/a2408110072-2611_ARHGAP24-2F.ab1
- Sanger sequencing results/a2408110072-2611_ARHGAP24-2F.seq
- Sanger sequencing results/a2408110072-2611_ARHGAP24-2R.ab1
- Sanger sequencing results/a2408110072-2611_ARHGAP24-2R.seq
- Sanger sequencing results/a2408110073-2612_ARHGAP24-2F.ab1
- Sanger sequencing results/a2408110073-2612_ARHGAP24-2F.seq
- Sanger sequencing results/a2408110073-2612_ARHGAP24-2R.ab1
- Sanger sequencing results/a2408110073-2612_ARHGAP24-2R.seq
- Sanger sequencing results/a2408110074-2614_ARHGAP24-2F.ab1
- Sanger sequencing results/a2408110074-2614_ARHGAP24-2F.seq
- Sanger sequencing results/a2408110074-2614_ARHGAP24-2R.ab1
- Sanger sequencing results/a2408110074-2614_ARHGAP24-2R.seq
- Sanger sequencing results/a2408110075-2616_ARHGAP24-2F.ab1
- Sanger sequencing results/a2408110075-2616_ARHGAP24-2F.seq
- Sanger sequencing results/a2408110075-2616_ARHGAP24-2R.ab1
- Sanger sequencing results/a2408110075-2616_ARHGAP24-2R.seq
- Sanger sequencing results/a2408110076-2619_ARHGAP24-2F.ab1
- Sanger sequencing results/a2408110076-2619_ARHGAP24-2F.seq
- Sanger sequencing results/a2408110076-2619_ARHGAP24-2R.ab1
- Sanger sequencing results/a2408110076-2619_ARHGAP24-2R.seq
- Sanger sequencing results/a2408110077-2625_ARHGAP24-2F.ab1
- Sanger sequencing results/a2408110077-2625_ARHGAP24-2F.seq
- Sanger sequencing results/a2408110077-2625_ARHGAP24-2R.ab1
- Sanger sequencing results/a2408110077-2625_ARHGAP24-2R.seq
- Sanger sequencing results/a2408110078-2627_ARHGAP24-2F.ab1
- Sanger sequencing results/a2408110078-2627_ARHGAP24-2F.seq
- Sanger sequencing results/a2408110078-2627_ARHGAP24-2R.ab1
- Sanger sequencing results/a2408110078-2627_ARHGAP24-2R.seq
- Sanger sequencing results/a2408110079-2628_ARHGAP24-2F.ab1
- Sanger sequencing results/a2408110079-2628_ARHGAP24-2F.seq
- Sanger sequencing results/a2408110079-2628_ARHGAP24-2R.ab1
- Sanger sequencing results/a2408110079-2628_ARHGAP24-2R.seq
- Sanger sequencing results/a2408110080-2639_ARHGAP24-2F.ab1
- Sanger sequencing results/a2408110080-2639_ARHGAP24-2F.seq
- Sanger sequencing results/a2408110080-2639_ARHGAP24-2R.ab1
- Sanger sequencing results/a2408110080-2639_ARHGAP24-2R.seq
- Sanger sequencing results/a2408110081-2643_ARHGAP24-2F.ab1
- Sanger sequencing results/a2408110081-2643_ARHGAP24-2F.seq
- Sanger sequencing results/a2408110081-2643_ARHGAP24-2R.ab1
- Sanger sequencing results/a2408110081-2643_ARHGAP24-2R.seq
- Sanger sequencing results/a2408110082-2644_ARHGAP24-2F.ab1
- Sanger sequencing results/a2408110082-2644_ARHGAP24-2F.seq
- Sanger sequencing results/a2408110082-2644_ARHGAP24-2R.ab1
- Sanger sequencing results/a2408110082-2644_ARHGAP24-2R.seq
- Sanger sequencing results/a2408110083-2650_ARHGAP24-2F.ab1
- Sanger sequencing results/a2408110083-2650_ARHGAP24-2F.seq
- Sanger sequencing results/a2408110083-2650_ARHGAP24-2R.ab1
[truncated: 1,389 more entries]
