# Supplementary material for: Novel polymorphism at ARHGAP24 gene and its association with growth traits in Hu sheep
Source: Anim Biotechnol. 2025 Jun 11;36(1):2513958. doi: 10.1080/10495398.2025.2513958 (PMC12674321; doi:10.1080/10495398.2025.2513958)
Supplement: Sanger sequencing results.zip [file LABT_A_2513958_SM5811.zip › Sanger sequencing results/a2408110027-2488_ARHGAP24-2R.seq]

CGGGTGCCACAAAGAGAGACTACTCTTTCTCATTCCATTTATTTATATGATCTATTCCAGCTCCAAAGGGAGAATGCCCT
GAAGTGGATGGAGTGAACTCATGCCCTCTCTTACAAAAGGACTTCATAGAACTCTAGCTGCATGATATTGAAGATATCCT
TCTACACTGCAAAGCCTGCTTGCATAGGTCTAACAGCCCACTGAAGGAAGTAAAGCATTTGTTATTAGTATCTCTCATAT
TCTTTAAGATATTTTCAAATAATGCCTTATCTGTCTTTCTTTGGCGATTCCTTATAAAACAACAATCATTTCCCACCTAA
CCCTCCAGCTTTTCCTCTCCCCTTGCTAGTTCAAGTTTTTACCAAAACGTTTAACTCTGTCTGGAATATTACGTATTTGT
ATATTGTCAGTTTCAATCTAGTAGAATGCAAAGCTTTGTTTTGTTCACTGGCCCTACCCTGAGA
